# Supplementary material for: Analysis of genetic control and QTL mapping of essential wheat grain quality traits in a recombinant inbred population
Source: PLoS One. 2019 Mar 6;14(3):e0200669. doi: 10.1371/journal.pone.0200669 (PMC6402682; doi:10.1371/journal.pone.0200669)
Supplement: S1 Table — (XLSX) [file pone.0200669.s001.xlsx]

## Sheet: Sheet1
Table S1: Mean value of the measured traits data of a 206 RILs population along with parents recored from three independet experiments conducted at three different location (KL08, IN09,DL10) in an independent year
RIL number	SDS	GPC	HW	TKW	SD	WGC	DGC	FWA	DDT	DST	MTI	BDT	KH
WL711	48	12.2	74	35.3	2.75	24	97	58	3.5	3.5	105	3.8	68
C306	59	14.82	76.5	45.1	2.98	57	12	68.8	6.2	6.2	45	13.5	75
RIL001	55	11.8	78	36.4	2.86	40	5.55	62.5	4	4.5	95	6.5	69
RIL002	45	14.03	78.5	38.1	2.83	40	5.55	61	5	4	70	11.5	70
RIL003	41	13.3	81	36.6	2.97	23	13	61.8	5	4.45	83	6.5	70
RIL004	45	15.82	78	38	2.97	40	8	62	5	4.45	95	6.5	71
RIL005	41	14.49	81	38.1	3.11	45	8	62.3	4	5	75	6.5	71
RIL006	55	12.39	79	36.6	2.93	45	8	62.5	5	5	70	10.4	72
RIL007	44	13.39	79	41.4	3.4	40	5.25	61.8	4.5	5	95	6.5	72
RIL008	54	13.17	81	35.3	2.75	45	5.25	61.7	4.5	5	85	8.6	73
RIL009	53	13.16	81	35	2.9	40	11.5	61.3	4	4.25	95	11	73
RIL010	51	13.18	80	35	2.82	40	8.5	62	5	5.25	95	8.6	73
RIL011	47	11.34	81	41.7	2.98	30	10	62	4	4.5	90	11	74
RIL012	45	13.34	81	41.6	3.03	40	12	62.5	4	6.5	95	11	74
RIL013	47	13.63	79	42.6	3.02	30	12.5	61.5	4.4	5	90	10.4	74
RIL014	45	13.26	79.5	35.5	2.86	30	12	60	4.25	5	90	8.6	75
RIL015	55	13.35	79	39	3	30	8.5	60	4.25	4	90	8.65	76
RIL016	45	12.82	76	42.4	3.1	30	12.55	60.3	4	5	90	10.45	76
RIL017	52	13.33	79	42.4	3.11	40	12	61.5	5	6.5	95	9.65	76
RIL018	44	14.48	78.5	38.3	2.95	45	14	61	4	5.45	80	10.3	76
RIL019	50	14.65	78	40.6	3.5	45	12.25	62.5	5	5	80	10.35	77
RIL020	48	13.12	78	44.1	3.13	42	8	61.5	4	4	42	8.6	77
RIL021	46	14.72	79.5	44.5	3.11	35	13	61.3	4	5.25	80	8.65	77
RIL022	35	13.31	80.5	41.7	3.08	48	8.5	62	4.45	5	150	11	78
RIL023	47	14.63	78	51.5	3.33	35	12.5	60.5	4.5	4	80	10.35	78
RIL024	35	13.74	79.5	40.4	2.96	45	9.55	61	4	4	55	6.5	78
RIL025	80	12.5	76.5	41.4	2.12	40	8.5	60.5	5	4	85	9.35	78
RIL026	55	11.65	78	39.8	2.9	40	10.5	61.2	5.4	4.5	85	9.55	78
RIL027	25	11.42	79.5	45	3.1	40	10.25	60	5.45	4	95	5.5	78
RIL028	22	14.38	79.5	37.9	2.93	30	8.55	60	4.45	4	90	9.15	78
RIL029	26	14.86	79.5	35.9	2.92	35	13	60	4	5	80	16	78
RIL030	37	15.28	80	42.5	3.18	30	12.5	60.5	5	4.3	90	15.25	78
RIL031	49	14.21	81.5	38	3.01	35	12	61	3	5	95	9.3	79
RIL032	54	12.24	77	45.4	2.85	35	12.5	62.5	4	4	95	5.25	79
RIL033	45	11.89	80	51	3.24	42	12	61.5	4.45	3.25	90	5.5	79
RIL034	48	10.99	75	36.9	2.84	35	8.5	61.3	4	4.5	95	5.25	79
RIL035	46	14.51	75	32.4	2.72	35	12.55	62.6	4	3.5	90	5.25	79
RIL036	52	12.92	73.5	32.6	2.72	42	12	61.8	4.2	3.4	90	5.2	79
RIL037	49	13.56	74	35.9	2.43	35	14	62.5	4	4	90	6.55	79
RIL038	50	13.05	77	39	3.8	40	12.25	61	4.5	4	90	5.2	79
RIL039	52	15.58	76	36.9	2.94	40	8	61.8	4	5	95	6.55	79
RIL040	44	14.01	78	36.6	2.83	35	13	62	3	5	153	5.5	79
RIL041	50	11.71	79	34.2	2.84	35	8.5	62.3	3	4	158	6.55	79
RIL042	48	14.26	77	39.6	3.06	42	12.5	62.5	4.5	5	70	5.25	79
RIL043	46	14.29	79	41.8	3.13	35	9.55	61.8	5	5	37	6.55	79
RIL044	52	12.98	77.5	39.9	2.99	37	8.5	61.7	4.5	4	85	5.5	79
RIL045	56	14.13	79	33.7	2.92	45	10.5	61.3	4.5	5	95	5.5	79
RIL046	51	13.26	79	41.4	3.13	40	10.25	62	4.5	3.4	90	5.5	79
RIL047	46	12.04	78.5	35.3	2.88	30	8.55	62	4	3.5	35	5.5	80
RIL048	50	14.67	79	35.3	2.82	35	13	62.5	3.22	3.5	25	5.2	80
RIL049	49	13.4	79	43.6	3.16	25	12.5	61.5	4.5	5	35	5.25	80
RIL050	57	13.47	77	39.7	3.05	35	7	60	4.5	4	95	6.55	80
RIL051	40	13.33	75	40.3	2.98	40	5.5	60	3.5	5	37	5.25	80
RIL052	48	12.61	78	43	3.16	37	11	60.3	4.5	4	90	5.2	80
RIL053	45	16.4	80	43.9	3.2	30	5.55	61.5	4	4.5	90	5.25	80
RIL054	49	14.95	80	42.9	3.1	30	5.55	61	4.5	5	85	8.6	80
RIL055	47	16.57	79.5	42.3	3.19	50	13	62.5	4	4	42	11	80
RIL056	52	14.27	79	40.3	3.04	42	8	61.5	3.5	5	90	8.6	80
RIL057	54	13.45	79	39.1	3.02	30	8	61.3	4	4	95	11	80
RIL058	50	12.01	81	46.2	3.31	40	8	62	4	4	55	11	80
RIL059	49	13.63	81.5	41.5	3.12	45	5.25	60.5	4	4	95	10.4	80
RIL060	55	13.02	81.5	37	3.01	40	5.25	61	4	4.5	95	8.6	80
RIL061	50	13.91	82.5	37	2.96	40	11.5	60.5	3.2	4.5	45	8.65	80
RIL062	52	13.92	80.5	42.7	3.03	45	8.5	61.2	4.45	5.45	42	10.45	80
RIL063	45	13.88	78	33.6	2.75	42	10	60	5	4	80	9.65	81
RIL064	49	15.24	82	46	3.33	35	12	60	4.5	5	90	10.3	81
RIL065	50	14.5	81	40.8	3.07	30	12.5	60	4.5	4	15	10.35	81
RIL066	50	12.03	80	40.7	3.04	35	12	60.5	4	4	90	8.6	81
RIL067	57	14.15	80.5	42.1	3.08	30	8.5	60.5	5	4	90	8.65	81
RIL068	57	13.73	81.5	40.1	3.03	30	12.55	62.7	4	5	90	11	81
RIL069	55	15.62	77.5	44.3	3.22	30	12	62.7	4	5.25	90	10.35	81
RIL070	55	14.19	79	38.3	2.89	30	14	61	4.4	4.5	90	6.5	81
RIL071	46	14.6	79	39.4	2.95	30	12.25	61.5	4.25	4	95	9.35	81
RIL072	49	13.41	77.5	44.7	3.08	40	8	61.5	4.25	5	90	9.55	81
RIL073	50	13.8	77	25.9	2.5	30	13	62	4	5	95	5.5	81
RIL074	52	11.98	80	41.2	3.08	35	8.5	60.3	5	4	85	9.15	81
RIL075	51	17.18	80	42.9	3.14	35	12.5	62.7	4	5	95	16	81
RIL076	48	15.31	81	44	3.7	42	9.55	62	5	5.5	95	15.25	82
RIL077	42	14.21	80	44	3.15	35	8.5	62	4	5.45	90	9.3	82
RIL078	49	14.92	81	43.3	3.07	35	10.5	61.7	4	5	95	5.25	82
RIL079	52	13.95	80	36.1	2.78	40	10.25	61.5	4.45	4.5	90	5.5	82
RIL080	50	12.24	78.5	38.1	2.96	42	8.55	62.2	4.5	4.5	90	5.25	82
RIL081	56	13.44	77	44.2	3.19	35	13	61.8	4	4.5	90	5.25	82
RIL082	52	14.42	79.5	33.4	2.75	30	12.5	61.4	5	4.25	90	5.2	82
RIL083	53	14.68	81	33	3.07	30	5.5	60.51	5.4	5.25	95	6.55	82
RIL084	50	14.25	79.5	44	3.09	30	7	60.5	5.45	4.5	45	5.2	82
RIL085	47	11.56	78.5	31.7	2.77	30	12	62.7	4.45	4.5	25	6.55	82
RIL086	45	12.58	80.5	42.6	3.08	30	12.5	61.5	4	4	80	5.5	82
RIL087	52	12.64	77.5	42.3	3.01	30	12	61.7	5	5	95	6.55	82
RIL088	54	12.79	79	41.6	3.15	30	8.5	60.3	3	4	70	5.25	82
RIL089	56	14.65	79	47	3.3	35	12.55	60.5	4	5	23	6.55	82
RIL090	50	12.74	78	40.6	3.15	30	12	62.7	4.45	4.5	95	5.5	82
RIL091	49	14.69	79.5	39.2	3.01	35	14	62.7	4	5.45	55	5.5	82
RIL092	52	12.96	74	41.3	3.01	23	12.25	61	4	5	70	5.5	82
RIL093	50	14.45	79	44.2	3.23	40	8	61.5	4.2	4	95	5.5	82
RIL094	57	14.93	80.5	43.1	3.08	40	13	60.5	4	4	85	5.2	83
RIL095	46	14.36	79.5	44.2	3.23	40	8.5	60.3	4.5	4.5	95	5.25	83
RIL096	47	15.03	80.5	46.3	3.34	40	12.5	61	4	4.5	95	6.55	83
RIL097	49	15.08	81.5	38.7	3.13	40	9.55	60	3	4.5	90	5.25	83
RIL098	50	14.24	80.5	42	3.14	40	8.5	60.8	3	4.25	95	5.2	83
RIL099	50	10.06	77.5	47.2	3.15	40	10.5	60.5	4.5	5.25	90	5.25	83
RIL100	46	14.73	78	41.7	3.14	30	10.25	61	5	4.5	90	6.5	83
RIL101	49	15.67	79	45.4	3.3	40	8.55	60.5	4.5	4.5	90	6.5	83
RIL102	52	14.48	77	33.8	2.85	30	13	61.5	4.5	4	90	10.4	83
RIL103	53	12.59	79.5	42.5	3.13	30	12.5	62	4.5	5	95	6.5	83
RIL104	55	15.98	79	45	3.1	30	12	60.3	4	4	80	8.6	83
RIL105	51	14.7	80.5	40.9	3.09	30	12.5	62.7	3	5	80	11	83
RIL106	45	13.89	82.5	43.2	3.16	40	12	62	5	4.5	42	8.6	84
RIL107	50	15.02	80.5	45.1	3.08	35	8.5	62	4.5	5.45	80	11	84
RIL108	59	13.86	81.5	41.2	3.11	35	12.55	61.7	4.5	5	150	11	84
RIL109	50	14.1	81	44.9	3.26	42	12	61.5	4	3.5	80	10.4	84
RIL110	50	13	81	42.2	3.13	35	14	62.2	5	4.5	55	8.6	84
RIL111	56	13.31	80	40.1	2.92	48	12.25	61.8	4	4.5	85	8.65	84
RIL112	45	14.5	80	36	2.95	35	8	61.4	4	3.5	85	10.45	84
RIL113	52	14.62	82	30	3.03	35	13	60.51	4.4	3.5	95	9.65	84
RIL114	51	13.79	79.5	40.7	3.1	30	8.5	60.5	4.25	3.5	90	10.3	84
RIL115	55	12.57	77.5	38.1	2.85	30	12.5	62.7	4.25	4.5	95	10.35	84
RIL116	56	12.03	80	39.4	3.03	40	9.55	61.5	4	5	90	8.6	85
RIL117	40	13.01	79	36.6	2.88	30	8.5	61.7	5	3.5	90	8.65	85
RIL118	55	12.34	79	35.4	2.83	35	10.5	60.3	4	5	90	11	85
RIL119	40	15.85	79	36.7	2.93	35	10.25	60.5	5	3.5	90	10.35	85
RIL120	51	14.59	79	34.9	2.93	42	8.55	62.7	4	4.5	95	6.5	85
RIL121	54	13.62	79.5	34.1	2.84	35	13	62.7	4	4.5	80	9.35	85
RIL122	47	13.5	81	43.6	3.19	37	12.5	61	4.45	5	80	9.55	85
RIL123	49	13.55	83.5	38.6	3.06	50	5.25	61.5	4.5	3	42	5.5	85
RIL124	50	17.08	80	41.2	3.13	40	11.5	60.5	4	5	80	9.15	85
RIL125	52	14.77	81	42.3	3.14	30	8.5	60.3	5	5.25	150	16	85
RIL126	47	14.29	81	43.7	3.11	35	10	61	5.4	4	80	15.25	85
RIL127	49	14.91	81	40.7	2.89	25	12	60	5.45	4	55	9.3	85
RIL128	42	12.95	81.5	44.2	3.17	35	12.5	60.8	4.45	4	85	5.25	85
RIL129	53	13.03	79.5	47.7	3.22	40	12	60.5	4	5	85	5.5	85
RIL130	40	13.86	80	44.6	3.07	37	8.5	61	5	3.5	90	5.25	86
RIL131	46	13.85	79	49.4	3.2	30	12.55	62	3	3.5	95	5.25	86
RIL132	48	14.59	78	43.5	3.08	30	12	62.3	4	4	90	5.2	86
RIL133	40	14.22	81	41.6	3.12	40	14	62.5	4.45	3.5	90	6.55	86
RIL134	50	15.26	81.5	42.5	3.04	42	12.25	61.8	4	4	90	5.2	86
RIL135	45	12.48	77	38.4	2.88	30	8	61.7	4	5.45	90	6.55	86
RIL136	45	14.54	78	40	3.04	40	13	61.3	4.2	3	95	5.5	86
RIL137	52	14.93	79	42.9	3.05	30	8.5	62	4	4	80	6.55	86
RIL138	47	15.65	75	40.8	2.99	40	12.5	62	4.5	4	80	5.25	86
RIL139	46	13.93	79	47.2	2.87	40	9.55	62.5	4	4.45	42	6.55	86
RIL140	39	13.65	79	39.8	2.98	45	8.5	61.5	3	4.45	80	5.5	87
RIL141	42	13.71	80.5	43.6	3.04	42	10.5	60	3	5	157	5.5	87
RIL142	46	12.2	79	41.3	2.99	35	10.25	60	4.5	4.5	80	5.5	87
RIL143	45	12.21	78.5	40.2	2.9	30	8.55	60.3	5	4.5	55	5.5	87
RIL144	41	14.38	78.5	40	3.29	30	13	61.5	4.5	4.5	85	5.2	87
RIL145	47	13.89	76	43.6	3.02	30	12.5	61	4.5	4.25	85	5.25	87
RIL146	48	14.06	79	45.3	3.17	30	12	62.5	4.5	5.25	95	6.55	87
RIL147	51	13.33	81	38.7	3.06	30	12.5	61.5	4	4.5	70	5.25	87
RIL148	49	15.85	79	41.3	3	30	12	61.3	3.2	4.5	23	5.2	87
RIL149	56	14.37	77	33.1	2.87	30	8.5	62	5	4	95	5.25	87
RIL150	49	14.21	80.5	37.4	2.84	40	12.55	60.5	4.5	5	55	4	87
RIL151	47	13.85	78.5	49.1	3.14	30	12	61	4.5	4	70	6	87
RIL152	46	13.36	80.5	45.5	3.24	35	14	60.5	4	5	95	6.5	87
RIL153	56	13.26	79	42.7	3.11	25	12.25	61.2	5	4.5	85	11.5	87
RIL154	53	15.62	78	41.3	2.94	35	8	60	4	5.45	95	6.5	88
RIL155	59	12.82	78	42.3	3.06	40	13	60	4	5	95	6.5	88
RIL156	46	14.5	80	41.7	3.15	37	8.5	60	4.4	4.5	90	6.5	88
RIL157	52	12.47	81.5	33.7	2.77	30	12.5	60.5	4.25	5.25	95	10.4	88
RIL158	47	12.57	81	41.9	3.05	30	9.55	61	4.25	4.5	90	6.5	88
RIL159	47	13.35	79.5	39.9	3.1	40	8.5	62.5	4	4.5	90	8.6	88
RIL160	50	14.35	76	40.7	3.03	42	10.5	61.5	5	4.5	90	11	88
RIL161	56	12.59	74.5	39.8	2.98	30	10.25	61.3	4	4	90	8.6	88
RIL162	53	13.82	76	45.2	3.05	40	8.55	62.6	5	4.45	95	11	88
RIL163	46	13.88	76	32.2	2.78	30	13	61.8	4	4.5	80	11	89
RIL164	49	13.37	77	35.7	2.89	30	12.5	62.5	4	4.5	80	10.4	89
RIL165	50	13.94	75.5	37.3	2.9	30	5.25	61	4.45	4.25	42	8.6	89
RIL166	53	14.89	77.5	43.7	3.08	30	5.25	61.8	4.5	4.5	80	8.65	89
RIL167	50	13.96	79	44.2	3.04	30	11.5	62	4	4	150	10.45	89
RIL168	58	14.98	79.5	43.3	3.06	30	8.5	62.3	5	4	80	9.65	89
RIL169	52	15.23	78	45	3.07	30	10	62.5	5.4	3.25	55	10.3	89
RIL170	54	13.39	77	39	2.9	45	12	61.8	5.45	4.5	85	10.35	89
RIL171	46	14.41	74	45.9	3.1	30	12.5	61.7	4.45	3.5	85	8.6	89
RIL172	50	13.95	76	40.5	2.99	45	12	61.3	4	3.5	95	8.65	89
RIL173	43	12.19	80	45.9	3.2	40	8.5	60.51	5	4.5	90	11	89
RIL174	44	12.81	80	39.7	2.95	35	12.55	60.5	3	4.5	95	10.35	89
RIL175	35	14.52	79	43.2	3.15	37	12	62.7	4	3.5	90	6.5	89
RIL176	38	13.93	78.5	39.4	3	30	14	61.5	4.45	3.5	90	9.35	89
RIL177	35	13.29	76	39.9	2.68	40	12.25	61.7	4	3.5	90	9.55	89
RIL178	44	12.96	80	41.5	2.99	30	8	60.3	4	4.5	90	5.5.35	89
RIL179	46	14.44	76.5	41.8	3.1	35	13	60.5	4.2	5	95	9.15	90
RIL180	49	16.45	78	42	3.15	25	8.5	62.7	4	3.5	80	16	90
RIL181	51	15.42	76	41.2	3.06	35	12.5	62.7	4.5	5	80	15.25	90
RIL182	53	14.63	81	46.8	3.17	40	9.55	61	4	3.5	42	9.3	90
RIL183	45	14.73	77.5	32.1	2.73	37	8.5	61.5	3	4.5	80	5.25	90
RIL184	41	15.14	79.5	42.9	2.91	30	10.5	60.5	3	4.5	150	5.5.5	90
RIL185	40	13.54	80	47.2	3.25	30	10.25	60.3	4.5	5	80	5.25	91
RIL186	38	14.72	82	44.1	3.05	40	8.55	61	5	3	55	5.25	91
RIL187	48	14.98	78.5	46.9	3.22	42	13	60	4.5	5	85	5.2	85
RIL188	46	15.11	81	48.2	3.27	30	12.5	60.8	4.5	5.25	85	6.55	85
RIL189	40	14.09	78	36.3	2.91	40	12	60.5	4.5	4	95	5.2	85
RIL190	32	14.2	78.5	45.5	3.16	35	12.5	61	4	4	90	6.55	85
RIL191	40	10.98	79	46.1	3.06	40	12	60.5	3.2	4	90	5.5	85
RIL192	35	12.6	77.5	37.9	2.93	40	8.5	61.5	5	5	90	6.55	85
RIL193	46	13.19	81.5	39.4	2.89	45	12.55	62	4.5	3.5	90	5.25	91
RIL194	35	14.78	71	34.4	2.94	42	12	60.3	4.5	3.5	95	6.55	91
RIL195	40	13.1	76	40.9	2.98	35	14	62.7	4	4	80	5.5	91
RIL196	41	13.26	79	41.6	3	30	12.25	62	5	3.5	80	5.5	92
RIL197	35	14.13	82.5	42.8	3.02	30	8	62	4	4	42	5.5	92
RIL198	42	12.45	79.5	44.2	2.99	30	13	61.7	4	5.45	80	5.5	92
RIL199	38	14.73	77	34.4	2.8	30	8.5	61.5	4.4	4.5	150	5.2	92
RIL200	35	15.12	80	38.6	2.91	30	12.5	62.2	4.25	3.5	80	5.25	93
RIL201	53	14.17	80.5	42.1	3.02	30	9.55	61.8	4.25	3.5	55	6.55	93
RIL202	47	15.82	74	38.3	3.5	30	8.5	61.4	4	3.5	85	5.25	93
RIL203	36	16.05	80.5	42.2	3.07	35	10.5	60.5	5	4.5	85	5.2	94
RIL204	45	13.63	79.5	38.5	2.91	30	10.25	62.7	4	5	95	5.25	94
RIL205	30	13.7	76.5	38.7	2.96	40	8.55	62.7	5	3.5	85	4.5	94
RIL206	37	15.16	78.5	41.9	3.1	35	13	61	2.5	5	95	5.2	94
Grain protein content (GPC, %), Sedimentation rate (SDS), Hectolitre weight (HW, g), 1000-kernel weight (TKW, g), Moisture content (MC), Seed diameter (SD), Wet gluten content (WGC, %), Dry gluten content (DGC, %), Flour water absorption (FWA, %), Dough development time (DDT, min), Dough stability time (DST min), Mixing tolerance index (MTI F.U), Break down time (min) (BDT), Kernel hardness (KH),
