# Supplementary material for: Analysis of genetic control and QTL mapping of essential wheat grain quality traits in a recombinant inbred population
Source: PLoS One. 2019 Mar 6;14(3):e0200669. doi: 10.1371/journal.pone.0200669 (PMC6402682; doi:10.1371/journal.pone.0200669)
Supplement: S2 Table — (XLSX) [file pone.0200669.s002.xlsx]

## Sheet: Sheet1
Table S2: List of genes present within flanking markers of QTL qGPC1B.1 were identifed form EMBL database and function was pridicted based on homology by Blast2go tool
SeqName	Type/ location	Pridicted function
TraesCS1B02G115200	Enzyme/chloroplast	DAPAT_ORYSJProbable LL-diaminopimelate aminotransferase, chloroplastic OS=Oryza sativa subsp. japonica
TraesCS1B02G089800	Mitochondria	MPC1_ARATHMitochondrial pyruvate carrier 1 OS=Arabidopsis thaliana
TraesCS1B02G104700		CNGC7_ARATHPutative cyclic nucleotide-gated ion channel 7 OS=Arabidopsis thaliana
TraesCS1B02G101100	Enzyme	GRDH_ORYSJGlucose and ribitol dehydrogenase homolog OS=Oryza sativa subsp. japonica
TraesCS1B02G097900		H4_MAIZEHistone H4 OS=Zea mays
TraesCS1B02G091700		KNOS1_ORYSJHomeobox protein knotted-1-like 1 OS=Oryza sativa subsp. japonica
TraesCS1B02G126700	Mitochondria	NIFU4_ARATHNifU-like protein 4, mitochondrial OS=Arabidopsis thaliana
TraesCS1B02G113700	Enzyme	GSTF4_MAIZEGlutathione S-transferase 4 OS=Zea mays
TraesCS1B02G113600	Enzyme	GSTF4_MAIZEGlutathione S-transferase 4 OS=Zea mays
TraesCS1B02G099000	transporter	AB21B_ARATHABC transporter B family member 21 OS=Arabidopsis thaliana
TraesCS1B02G119400		HIP36_ARATHHeavy metal-associated isoprenylated plant protein 36 OS=Arabidopsis thaliana
TraesCS1B02G090700		GUN14_ORYSJEndoglucanase 14 OS=Oryza sativa subsp. japonica
TraesCS1B02G146200	Enzyme	MCM6_ORYSJDNA replication licensing factor MCM6 OS=Oryza sativa subsp. japonica
TraesCS1B02G119100		TIR1A_ORYSJTransport inhibitor response 1-like protein Os05g0150500 OS=Oryza sativa subsp. japonica
TraesCS1B02G126500		IMA1B_ORYSJImportin subunit alpha-1b OS=Oryza sativa subsp. japonica
TraesCS1B02G099600	Enzyme	ASPRX_ORYSJAspartic proteinase OS=Oryza sativa subsp. japonica
TraesCS1B02G135500		Y2416_ARATHUncharacterized protein At2g34160 OS=Arabidopsis thaliana
TraesCS1B02G139000		LRX4_ARATHLeucine-rich repeat extensin-like protein 4 OS=Arabidopsis thaliana
TraesCS1B02G102700	Enzyme	ALA2_HORVUAlanine aminotransferase 2 OS=Hordeum vulgare
TraesCS1B02G127400.3	Transcription factor	HBP1C_WHEATTranscription factor HBP-1b(c1) (Fragment) OS=Triticum aestivum
TraesCS1B02G097400	Enzyme	GSTF1_ORYSJProbable glutathione S-transferase GSTF1 OS=Oryza sativa subsp. japonica
TraesCS1B02G120700	Ribosomal protein	RS4_ORYSJ40S ribosomal protein S4 OS=Oryza sativa subsp. japonica
TraesCS1B02G087800		NU1C_HORVUNAD(P)H-quinone oxidoreductase subunit 1, chloroplastic OS=Hordeum vulgare
TraesCS1B02G145700	Enzyme	RIR1_ARATHRibonucleoside-diphosphate reductase large subunit OS=Arabidopsis thaliana
TraesCS1B02G117500	Enzyme	ACCO_MUSAC1-aminocyclopropane-1-carboxylate oxidase OS=Musa acuminata
TraesCS1B02G135100	chloroplast	PPT3_ORYSJPhosphoenolpyruvate/phosphate translocator 3, chloroplastic OS=Oryza sativa subsp. japonica
TraesCS1B02G144500	transporter	ZIP7_ORYSJZinc transporter 7 OS=Oryza sativa subsp. japonica
TraesCS1B02G132700	Ribosomal protein	RL102_ORYSI60S ribosomal protein L10-2 OS=Oryza sativa subsp. indica
TraesCS1B02G126600	Transcription factor	GAT23_ARATHGATA transcription factor 23 OS=Arabidopsis thaliana
TraesCS1B02G107400		THT2_ORYSJTryptamine hydroxycinnamoyltransferase 2 OS=Oryza sativa subsp. Japonica
TraesCS1B02G110600	Enzyme	CRK6_ORYSJCysteine-rich receptor-like protein kinase 6 OS=Oryza sativa subsp. japonica
TraesCS1B02G105900	Enzyme	NDHI_AGRSTNAD(P)H-quinone oxidoreductase subunit I, chloroplastic OS=Agrostis stolonifera
TraesCS1B02G100000	Enzyme	CHI10_ORYSJChitinase 10 OS=Oryza sativa subsp. japonica
TraesCS1B02G110700	Enzyme	CRK6_ORYSJCysteine-rich receptor-like protein kinase 6 OS=Oryza sativa subsp. japonica
TraesCS1B02G142000	Enzyme	HXK7_ORYSJHexokinase-7 OS=Oryza sativa subsp. japonica
TraesCS1B02G094600		GLNB_ORYSJNitrogen regulatory protein P-II homolog OS=Oryza sativa subsp. japonica
TraesCS1B02G133100	Enzyme	NRPBB_ARATHDNA-directed RNA polymerases II, IV and V subunit 11 OS=Arabidopsis thaliana
TraesCS1B02G092300	chloroplast	D27_ARATHBeta-carotene isomerase D27, chloroplastic OS=Arabidopsis thaliana
TraesCS1B02G128800	transporter	ZIP6_ORYSJZinc transporter 6 OS=Oryza sativa subsp. japonica
TraesCS1B02G089000	Enzyme	NAATA_HORVUNicotianamine aminotransferase A OS=Hordeum vulgare
TraesCS1B02G140300		UBC2_WHEATUbiquitin-conjugating enzyme E2 2 OS=Triticum aestivum
TraesCS1B02G120600	Ribosomal protein	RS4_ORYSJ40S ribosomal protein S4 OS=Oryza sativa subsp. japonica
TraesCS1B02G127200	Ribosomal protein	RL182_ARATH60S ribosomal protein L18-2 OS=Arabidopsis thaliana
TraesCS1B02G144000	Enzyme	DAT11_ORYSJDiacylglycerol O-acyltransferase 1-1 OS=Oryza sativa subsp. japonica
TraesCS1B02G090300	chloroplast	CRTSO_DAUCAProlycopene isomerase, chloroplastic OS=Daucus carota
TraesCS1B02G094500	Transcription factor	MYB2_ORYSJTranscription factor MYB2 OS=Oryza sativa subsp. japonica
TraesCS1B02G127600	Transcription factor	MED28_ARATHMediator of RNA polymerase II transcription subunit 28 OS=Arabidopsis thaliana
TraesCS1B02G095600	Enzyme	P2C47_ORYSJProbable protein phosphatase 2C 47 OS=Oryza sativa subsp. japonica
TraesCS1B02G104900	Enzyme	MPK14_ORYSJMitogen-activated protein kinase 14 OS=Oryza sativa subsp. japonica
TraesCS1B02G094200	Enzyme	FH6_ORYSJFormin-like protein 6 OS=Oryza sativa subsp. japonica
TraesCS1B02G129400		ALFL1_ORYSJPHD finger protein ALFIN-LIKE 1 OS=Oryza sativa subsp. japonica
TraesCS1B02G100100		LTI6B_ORYSJHydrophobic protein LTI6B OS=Oryza sativa subsp. japonica
TraesCS1B02G113400	Enzyme	SYNC1_ARATHAsparagine--tRNA ligase, cytoplasmic 1 OS=Arabidopsis thaliana
TraesCS1B02G146100	Ribosomal protein	RS7_SECCE40S ribosomal protein S7 OS=Secale cereale
TraesCS1B02G143400	Enzyme	OSGEP_HUMANProbable tRNA N6-adenosine threonylcarbamoyltransferase OS=Homo sapiens
TraesCS1B02G131400	Transcription factor	MB3R2_ORYSJTranscription factor MYB3R-2 OS=Oryza sativa subsp. japonica
TraesCS1B02G097700	Enzyme	PTI1_SOLLCPto-interacting protein 1 OS=Solanum lycopersicum
TraesCS1B02G132600		TRH42_ORYSJThioredoxin H4-2 OS=Oryza sativa subsp. japonica
TraesCS1B02G124800	Enzyme	TBG2_ORYSJTubulin gamma-2 chain OS=Oryza sativa subsp. Japonica
TraesCS1B02G112700		NHX2_ARATHSodium/hydrogen exchanger 2 OS=Arabidopsis thaliana
TraesCS1B02G133200		AGP16_ARATHArabinogalactan protein 16 OS=Arabidopsis thaliana
TraesCS1B02G130900	Ribosomal protein	RS271_HORVUUbiquitin-40S ribosomal protein S27a OS=Hordeum vulgare
TraesCS1B02G088600	Mitochondria	DIOX6_ARATHProbable 2-oxoglutarate-dependent dioxygenase At3g111800 OS=Arabidopsis thaliana
TraesCS1B02G145800	receptor	PYL5_ORYSJAbscisic acid receptor PYL5 OS=Oryza sativa subsp. japonica
TraesCS1B02G115300	Enzyme	XXT1_ORYSJProbable xyloglucan 6-xylosyltransferase 1 OS=Oryza sativa subsp. japonica /
TraesCS1B02G109400	Enzyme	RIPK_ARATHSerine/threonine-protein kinase RIPK OS=Arabidopsis thaliana
TraesCS1B02G117900		CUL1_ARATHCullin-1 OS=Arabidopsis thaliana
TraesCS1B02G107700	Enzyme	GUN20_ORYSJEndoglucanase 20 OS=Oryza sativa subsp. japonica
TraesCS1B02G127000	Enzyme	ERS2_ORYSIProbable ethylene response sensor 2 OS=Oryza sativa subsp. indica
TraesCS1B02G104500.1	Enzyme	CBP2_WHEATSerine carboxypeptidase 2 OS=Triticum aestivum
TraesCS1B02G090600	Enzyme	ARGD_ALNGLAcetylornithine aminotransferase, mitochondrial OS=Alnus glutinosa
TraesCS1B02G135800.1		MT1_WHEATMetallothionein-like protein 1 OS=Triticum aestivum
TraesCS1B02G146300	Enzyme	G6PI_MAIZEGlucose-6-phosphate isomerase, cytosolic OS=Zea mays
TraesCS1B02G138100		IAA15_ORYSJAuxin-responsive protein IAA15 OS=Oryza sativa subsp. japonica
TraesCS1B02G100800		Y14A_ORYSJRNA-binding protein Y14A OS=Oryza sativa subsp. japonica
TraesCS1B02G138000		2A5K_ARATHSerine/threonine protein phosphatase 2A 57 kDa regulatory subunit B' kappa isoform OS=Arabidopsis thaliana
TraesCS1B02G098600	Enzyme	CIPKH_ORYSJCBL-interacting protein kinase 17 OS=Oryza sativa subsp. Japonica
TraesCS1B02G122800.1	Enzyme	PALY_WHEATPhenylalanine ammonia-lyase OS=Triticum aestivum
TraesCS1B02G095900	transporter	LAX13_ORYSJAuxin transporter-like protein 3 OS=Oryza sativa subsp. japonica
TraesCS1B02G142300	Enzyme	GSK2_ORYSJShaggy-related protein kinase GSK2 OS=Oryza sativa subsp. japonica
TraesCS1B02G146800		ZFP11_ARATHZinc finger protein 11 OS=Arabidopsis thaliana
TraesCS1B02G128100	Enzyme	PP19_ARATHSerine/threonine-protein phosphatase PP1 isozyme 9 OS=Arabidopsis thaliana
TraesCS1B02G117400	Enzyme	ACCO_MUSAC1-aminocyclopropane-1-carboxylate oxidase OS=Musa acuminata
TraesCS1B02G090000	Mitochondria	MPC1_ARATHMitochondrial pyruvate carrier 1 OS=Arabidopsis thaliana
TraesCS1B02G131300	Enzyme	DLDH1_ARATHDihydrolipoyl dehydrogenase 1, mitochondrial OS=Arabidopsis thaliana
TraesCS1B02G125100		DJB6_ORYSJDnaJ protein ERDJ3B OS=Oryza sativa subsp. japonica
TraesCS1B02G133900	Enzyme	TAR2_ORYSJTryptophan aminotransferase-related protein 2 OS=Oryza sativa subsp. japonica
TraesCS1B02G097200	Enzyme	GSTF1_ORYSJProbable glutathione S-transferase GSTF1 OS=Oryza sativa subsp. japonica
TraesCS1B02G109600	Enzyme	LAC19_ORYSIPutative laccase-19 OS=Oryza sativa subsp. indica
TraesCS1B02G107500		THT2_ORYSJTryptamine hydroxycinnamoyltransferase 2 OS=Oryza sativa subsp. japonica
TraesCS1B02G129800		RVE5_ARATHProtein REVEILLE 5 OS=Arabidopsis thaliana
TraesCS1B02G100600	Transcription factor	MYB61_ARATHTranscription factor MYB61 OS=Arabidopsis thaliana
TraesCS1B02G090100	Enzyme/receptor	WAK3_ARATHWall-associated receptor kinase 3 OS=Arabidopsis thaliana
TraesCS1B02G091600		KNOS1_ORYSJHomeobox protein knotted-1-like 1 OS=Oryza sativa subsp. japonica
TraesCS1B02G098000		GL52_ORYSJGermin-like protein 5-1 OS=Oryza sativa subsp. japonica
TraesCS1B02G113500	Enzyme	GSTF4_MAIZEGlutathione S-transferase 4 OS=Zea mays
TraesCS1B02G124600	Enzyme	AVP1_ARATHPyrophosphate-energized vacuolar membrane proton pump 1 OS=Arabidopsis thaliana
TraesCS1B02G099200		RTNLA_ARATHReticulon-like protein B1 OS=Arabidopsis thaliana
TraesCS1B02G107200	Enzyme	ERCC2_ARATHGeneral transcription and DNA repair factor IIH helicase subunit XPD OS=Arabidopsis thaliana
TraesCS1B02G126100	Enzyme	PDI21_ORYSJProtein disulfide isomerase-like 2-1 OS=Oryza sativa subsp. japonica
TraesCS1B02G119000		DRB2_ORYSJDouble-stranded RNA-binding protein 2 OS=Oryza sativa subsp. japonica
TraesCS1B02G141500		PHP2_ORYSJPseudo histidine-containing phosphotransfer protein 2 OS=Oryza sativa subsp. Japonica
TraesCS1B02G145200	Enzyme	MAK3_ARATHN-alpha-acetyltransferase MAK3 OS=Arabidopsis thaliana
TraesCS1B02G144300	Ribosomal protein	RL11_ORYSI60S ribosomal protein L11 OS=Oryza sativa subsp. indica
TraesCS1B02G093600	Enzyme	LACS1_ARATHLong chain acyl-CoA synthetase 1 OS=Arabidopsis thaliana
TraesCS1B02G146600		RU17_ARATHU1 small nuclear ribonucleoprotein 70 kDa OS=Arabidopsis thaliana
TraesCS1B02G104200.1	Enzyme	PGKY_WHEATPhosphoglycerate kinase, cytosolic OS=Triticum aestivum
TraesCS1B02G107300		THT2_ORYSJTryptamine hydroxycinnamoyltransferase 2 OS=Oryza sativa subsp. japonica
TraesCS1B02G087100		TAR1_KLULAProtein TAR1 OS=Kluyveromyces lactis (strain ATCC 8585 / CBS 2359 / DSM 70799 / NBRC 1267 / NRRL Y-1140 / WM37)
