# Supplementary material for: Analysis of genetic control and QTL mapping of essential wheat grain quality traits in a recombinant inbred population
Source: PLoS One. 2019 Mar 6;14(3):e0200669. doi: 10.1371/journal.pone.0200669 (PMC6402682; doi:10.1371/journal.pone.0200669)
Supplement: S1 Data — Table A: Quality parameters in parents and RIL population Table B: Major and minor QTLs for quality traits. (XLSX) [file pone.0200669.s003.xlsx]

## Sheet: Sheet1
	Table A
	Traits	Experiments	Parental lines		RIL population
			WL711	C306	Min	Max	Mean	CV %	Broad sense heritability		Individual level data.xlsx Captions
	Grain protein content (GPC, %)	DL09	11.4 ± 0.71	14.7 ± 0.16	10.5	18.5	13.9 ± 0.33	5.9	0.75		Table A Quality parameters in parents and RIL population
		KL08	11.2 ± 0.37	13.9 ± 0.24	9.8	16.2	11.5 ± 0.11	3.7	0.52		Table B: Major and minor QTLs for quality traits
		IN09	11.9 ± 0.25	15.6 ± 0.21	11.2	19.9	15.9 ± 0.41	4.2	0.64
	Sedimentation rate (SDS)	DL09	45.8 ± 2.9	56.5 ± 1.7	24	75.8	46.0 ± 2.2	4.7	0.58
		KL08	42.4 ± 1.5	53.5 ± 1.1	21.6	71.5	43.0 ± 1.2	2.4	0.54
		IN09	48.2 ± 1.8	57.8 ± 1.3	23.7	73.5	49.0 ± 3.2	3.9	0.55
	Hectolitre weight (HW, g)	DL09	77.5 ± 3.6	73.8 ± 4.3	55.5	83.8	78.7 ± 2.0	6.8	0.76
		KL08	72.1 ± 2.4	74.1 ± 2.7	54.9	81.2	74.2 ± 1.3	4.2	0.74
		IN09	79.5 ± 4.1	76.5 ± 3.9	59.3	87.6	79.4 ± 4.8	3.6	0.69
	1000-kernel weight (TKW, g)	DL09	35.6 ± 1.4	41.5 ± 1.3	27.4	52.7	41.1 ± 1.9	3.5	0.63
		KL08	33.3 ± 2.1	44.2 ± 1.5	22.2	55.3	39.5 ± 1.2	3.2	0.68
		IN09	37.2 ± 2.7	45.5 ± 1.8	25.7	58.1	46.2 ± 1.7	3.4	0.62
	Seed diameter (SD)	DL09	2.75 ± 0.18	2.98 ± 0.25	2.12	3.5	3.03 ± 1.0	9.5	0.53
		KL08	2.22 ± 0.14	3.18 ± 0.19	2.63	2.5	2.92 ± 1.4	8.3	0.59
		IN09	2.64 ± 0.19	2.76 ± 0.32	2.81	3.9	3.66 ± 1.7	9.8	0.61
	Wet gluten content (WGC, %)	DL09	28.5 ± 1.1	36.8 ± 1.6	23.5	48	35.5 ± 1.5	8.5	0.49
		KL08	24.9 ± 1.5	37.2 ± 1.3	21.2	45.9	35.8 ± 1.8	8.2	0.42
		IN09	26.2 ± 1.9	39.1 ± 1.4	25.7	47.3	33.3 ± 2.1	9.6	0.45
	Dry gluten content (DGC, %)	DL09	9.5 ± 0.6	12.5 ± 0.8	7	14.8	11.2 ± 1.2	7.4	0.41
		KL08	8.9 ± 0.2	13.2 ± 0.3	5.5	13.4	10.7 ± 1.3	7.2	0.39
		IN09	9.8 ± 0.8	13.9 ± 0.6	8.3	14.9	11.9 ± 1.7	8.1	0.46
	Flour water absorption (FWA, %)	DL09	58.5 ± 1.3	64.2 ± 2.4	54.6	68.5	60.8 ± 2.7	2.1	0.59
		KL08	56.9 ± 1.2	66.1 ± 2.2	54.8	66.2	61.1 ± 2.8	2.7	0.57
		IN09	59.1 ± 1.7	66.9 ± 2.8	55.2	65.9	60.9 ± 2.9	2.4	0.51
	Dough development time (DDT, min)	DL09	3.8 ± 0.4	5.4 ± 0.8	2.1	8.5	4.5 ± 0.6	6.4	0.55
		KL08	3.3 ± 0.1	5.3 ± 0.5	2.6	8.2	4.2 ± 0.2	6.2	0.49
		IN09	3.5 ± 0.8	5.8 ± 0.6	2.2	8.8	4.7 ± 0.8	6.7	0.61
	Dough stability time (DST, min)	DL09	2.8 ± 0.2	8.5 ± 0.5	1.5	10.8	4.0 ± 0.3	6.8	0.51
		KL08	2.4 ± 0.3	8.3 ± 0.6	1.3	10.3	4.3 ± 0.6	6.2	0.58
		IN09	2.7 ± 0.8	8.2 ± 0.8	1.8	10.6	4.8 ± 0.5	6.7	0.52
	Mixing tolerance index (MSI, F.U)	DL09	105.4 ± 6.8	45.0 ± 3.2	25	151.6	80.5 ± 2.8	5.4	0.57
		KL08	102.1 ± 5.2	43.0 ± 4.1	22.7	153.1	80.1 ± 2.7	5.1	0.63
		IN09	107.7 ± 6.5	48.0 ± 3.6	25.9	154.9	82.5 ± 2.1	5.8	0.61
	Break down time (BDT, min)	DL09	4.2 ± 0.5	11.5 ± 0.8	2.2	14.5	7.5 ± 0.6	0.8	0.34
		KL08	3.1 ± 0.2	12.8 ± 0.3	2.9	12.6	7.1 ± 1.2	0.2	0.38
		IN09	3.8 ± 0.6	11.9 ± 0.1	2.4	15.8	7.7 ± 0.8	0.9	0.35
	Kernel hardness (KH)	DL09	89 ±2.5	60 ± 3.5	99	68	83.5 ± 4.0	5.9	0.64
		KL08	78 ±1.4	62 ± 3.8	85	62	82.2 ± 2.6	5.1	0.66
		IN09	87 ±2.2	59 ± 3.2	92	66	86.7 ± 4.3	4.6	0.68
	Table B
	Traits1	QTL	Marker Interval	Position	LOD value	a Effect2	R2(%)3
				cM
	GPC	qGPC.1B.1	gwm413 - cfd65	43.7	3.1	-4.7	10.3
		q GPC.1D.1	cfd61 - cfd72	2.6	4.3	-3.6	12.4
		qGPC.3B.1	cfb3059 - cfb3375	317.1	5.7	-2.6	12.8
		qGPC.3D.1	wmc443 - gpw4136	139.4	3.6	4.8	9.8
		qGPC.5D.1	barc130 - gwm190	0.01	7.8	-11.9	15.8
		qGPC.7A.1	wmc525 - cwem53b	115.5	3.1	6.9	13.9
	SDS	qSDS.1B.1	gwm413 - cfd65	43.7	4.5	34.6	11.6
		qSDS.1D.1	cfd61 - cfd72	2.5	3.3	-2.3	10.1
		qSDS.4A.1	barc246 - cwem35b	238.1	4.1	12.6	9.6
		qSDS.4B.1	wmc47 - wmc652	63.6	3.1	9.6	9
		qSDS.7A.1	wmc525 - cwem53b	115.5	5.7	-44.7	16.8
	HW	qHW.5D.1	barc130 - gwm190	0.01	7.4	-46.1	14.7
		qHW.4A.1	barc246 - cwem35b	238.1	3.8	5.7	10.5
		qHW.1B.1	gwm413 - cfd65	43.7	3.1	13.6	9.5
		qHW.4B.1	wmc47 - wmc652	63.6	3.6	4.7	11.6
	TKW	qTKW.1B.1	gwm413 - cfd65	43.7	3.5	26.2	10.6
		qTKW.2A.1	cfa2263 - gpw8034	54.9	3.6	28.6	10.3
		qTKW.2D.1	wmc503 - cfd43	28.9	4.3	-37.9	10.8
		qTKW.6A.1	barc48 - wmc417	23.5	4.2	-41.6	14.1
		qTKW.7A.1	wmc525 - cwem53b	115.5	6.7	-42.6	15.8
	SD	qSD.1A.1	wmc469 -barc28	8.4	3.7	-2.1	12.6
		qSD.4B.1	wmc47 - wmc652	63.6	2.9	1.2	7.9
		qSD.4D.1	wmc89 -cfd84	102.5	5.8	-2.6	14.7
	WGC	qWGC.5D.1	barc130 - gwm190	0.01	4.6	-26.1	13.5
	DGC	qDGC.7A.1	wmc525 - cwem53b	115.5	3.7	-10.6	11.8
	FWA	qFWA.1B.3	gpw2067 - psp3100	292.3	4.2	63.2	14.1
		qFWA.2D.1	wmc503 - cfd43	28.9	4.3	-36.8	15.3
		qFWA.4A.1	barc246 - cwem35b	238.1	3.1	16.8	8.7
	DDT	qDDT.1B.3	gpw2067 - psp3100	292.3	4.1	2.6	11.4
		qDDT.2A.1	cfa2263 - gpw8034	54.9	3.6	1.8	10.3
	DST	qDST.1B.3	gpw2067 - psp3100	292.3	4.6	-5.7	14.1
		qDST.5D.1	barc130 - gwm190	0.01	3.2	-3.8	10.4
	MTI	qMTI.4B.1	wmc47 - wmc652	63.6	3.1	54.6	8.7
	BDT	qBDT.1B.2	cfd65 - gwm268	77.8	3.5	12.5	9.4
		qBDT.2D.1	wmc503 - cfd43	28.9	4.3	11.5	10.8
	KH	qKH.5D.1	barc130 - gwm190	0.01	3.8	46.8	9.5
		qKH.7A.1	wmc525 - cwem53b	115.5	5.4	-65.4	14.6
		qKH.7B.1	caps149 - snp142	256	4.1	-55.4	13.6
